# Supplementary material for: N1-Benzyl Tryptamine Pan-SHIP1/2 Inhibitors: Synthesis and Preliminary Biological Evaluation as Anti-Tumor Agents
Source: Molecules. 2022 Dec 2;27(23):8451. doi: 10.3390/molecules27238451 (PMC9738565; doi:10.3390/molecules27238451)
Supplement: Supplementary file 1 [file molecules-27-08451-s001.zip]

Archive with 1 entries (1 files):
- molecules-1971808-supplementary.pdf
